# Supplementary material for: An Evolutionarily Conserved Synthetic Lethal Interaction Network Identifies FEN1 as a Broad-Spectrum Target for Anticancer Therapeutic Development
Source: PLoS Genet. 2013 Jan 31;9(1):e1003254. doi: 10.1371/journal.pgen.1003254 (PMC3561056; doi:10.1371/journal.pgen.1003254)
Supplement: Table S6 — Raw data from rad27Δ SGA against a collection temperature-sensitive and DAmP alleles of essential genes. #Spots, number of times allele was represented on array. E-C, experimental value minus control value (negative values indicate double mutant grows more slowly than control). Pval, p value of E-C. (XLS) [file pgen.1003254.s009.xls]

## Sheet: Results_rad27
Supplementary Table S6. Raw data from rad27D SGA against a collection temperature-sensitive and DAmP alleles of essential genes. #Spots, number of times allele was represented on array. E-C, experimental value minus control value (negative values indicate double mutant grows more slowly than control). Pval, p value of E-C.
	#Spots	E-C	SE	Pval
abd1-5	1	0.0910568	0.0385548	0.0775148
abd1-8	1	0.158147	0.0855143	0.138091
abf1-101	1	1.69278	0.490833	0.0260831
abf1-102	1	0.782468	0.250161	0.0352579
abf1-103	1	0.348536	0.262433	0.254859
act1-101	1	0.175044	0.111338	0.191011
act1-105	1	0.647557	0.462713	0.234245
act1-108	1	2.00448	1.36819	0.216768
act1-111	1	-0.168859	0.122711	0.240818
act1-112	1	-0.147542	0.110628	0.253188
act1-119	1	-0.0994681	0.125767	0.473259
act1-120	1	-0.186811	0.0974533	0.127722
act1-121	1	2.24252	0.968088	0.0814538
act1-122	1	0.158518	0.193544	0.458763
act1-124	1	0.0160351	0.157528	0.92382
act1-125	1	0.319084	0.187018	0.163172
act1-129	1	0.0131882	0.139427	0.92919
act1-132	1	-0.267328	0.0983785	0.0531324
act1-133	1	0.0672642	0.087934	0.486945
act1-136	1	-0.0231281	0.183365	0.905713
act1-155	1	-0.135438	0.0940196	0.223148
act1-159	1	1.24376	1.54677	0.466408
act1-2	1	0.0772644	0.0591428	0.261469
act1-3	1	-0.153324	0.0881261	0.15687
act1-4	1	-0.0411619	0.107035	0.720131
afg2-18	1	0.0082855	0.0415209	0.851566
ala1-1	1	0.396113	0.395055	0.372752
alg1-1	1	0.262749	0.0810927	0.0316706
alg2-1	1	-0.260878	0.292483	0.422832
ame1-4	1	-0.226168	0.242669	0.404095
apc11-13	1	-0.407796	0.246973	0.174048
apc11-22	1	-0.19373	0.140991	0.241391
apc2-8	1	-0.111905	0.111889	0.373838
apc5-CA	1	0.171593	0.447595	0.720952
apc5-CA-PAps	1	0.110277	0.345205	0.765371
arc15-10	1	-0.583441	2.27863	0.810542
arc35-5	1	0.171523	0.316357	0.616486
arc35-6	1	-0.0754005	0.308992	0.81922
arp2-14	1	3.04533	2.08097	0.217191
arp3-31	1	0.101581	0.535576	0.858807
arp3-D11A	1	-0.158778	0.0523183	0.0385964
arp3-F306G	1	0.849667	0.240873	0.0242864
arp3-G15C	1	0.0698084	0.0547757	0.271511
arp3-G302Y	1	-0.193657	0.150325	0.267126
arp3-H161A	1	-0.174375	0.109022	0.184969
arp4-G161D	1	-0.176457	0.138126	0.270532
arp7-E411K	1	0.590703	0.633083	0.403611
arp9-1	1	0.568494	0.450309	0.275373
ask1-2	1	0.406765	0.386302	0.351758
ask1-3	1	2.09073	0.92408	0.0864414
bbp1-1	1	0.174974	0.237462	0.502094
bbp1-2	1	0.0887212	0.110971	0.468788
bcp1-ts	1	-0.0649417	0.145071	0.677576
bet1-1	1	0.14085	0.80411	0.869461
bet2-1	1	0.123654	0.170052	0.507408
bms1-1	1	0.07243	0.242136	0.779739
bos1-1	1	0.0136209	0.056151	0.820264
brf1-W107R	1	0.0267997	0.0467419	0.597098
brl1-2221	1	0.575069	0.532127	0.340637
brl1-3231	1	0.399169	0.405303	0.380448
brl1-C371R	1	0.162032	0.316192	0.635336
brl1-C371S	1	0.282401	0.573966	0.648488
brl1-K405I	1	1.14261	0.583939	0.122013
cak1-23	1	0.634987	0.512721	0.283258
cbf2-1	1	0.0552081	0.320671	0.871668
cbf2-2	1	0.049871	0.186593	0.802475
cbf2-42	1	0.41362	0.160657	0.061681
cca1-1	1	2.24821	2.02652	0.329464
ccl1-ts4	1	0.252975	0.139534	0.144044
cct4-1	1	0.119059	0.233342	0.636754
cct6-18	1	0.262663	0.260996	0.371168
cdc1-1	1	-0.187858	0.0558569	0.028221
cdc1-2	1	0.724679	0.32522	0.0897832
cdc1-4	1	0.196081	0.124442	0.190221
cdc1-6	1	0.0302002	0.190331	0.881616
cdc10-1	1	0.456619	0.197024	0.0813526
cdc10-2	1	0.396251	0.134626	0.0422481
cdc10-4	1	0.208548	0.0980756	0.100615
cdc10-5	1	1.02776	0.377556	0.0528697
cdc11-1	1	0.246603	0.464818	0.623827
cdc11-2	1	0.0413345	0.0255688	0.181272
cdc11-3	1	-0.0528689	0.123057	0.689597
cdc11-4	1	-0.259841	0.0739213	0.0245585
cdc11-5	1	0.0538758	0.0359427	0.208262
cdc12-1	1	0.243227	0.153485	0.188212
cdc12-td	1	-0.108089	0.155661	0.525662
cdc123-4	1	0.208577	0.85279	0.818814
cdc13-1	1	-0.277526	0.331554	0.449662
cdc14-1	1	-0.459452	0.273748	0.168576
cdc14-2	1	-0.213354	0.214642	0.376484
cdc14-3	1	-0.0778433	0.0301014	0.0609378
cdc14-8	1	-0.0540157	0.595888	0.932131
cdc15-1	1	0.141457	0.297713	0.659465
cdc15-2	1	0.422919	0.527684	0.467771
cdc16-1	1	1.88186	0.889696	0.101894
cdc19-1	1	-0.0760339	0.0663359	0.315622
cdc2-1	1	-0.414182	0.245952	0.167467
cdc2-2	1	-0.39721	0.156599	0.0642208
cdc2-7	1	-0.102681	0.0252305	0.0152267
cdc20-1	1	-0.00704195	0.375783	0.985946
cdc20-2	1	0.681653	0.369495	0.138819
cdc20-3	1	0.13848	0.30794	0.67622
cdc21-1	1	-0.205326	0.364016	0.60284
cdc21-ts	1	0.147591	0.214126	0.528552
cdc23-1	1	-0.450213	0.103646	0.0122168
cdc23-4	1	-0.0201893	0.166415	0.909289
cdc24-1	1	0.604274	0.803966	0.494088
cdc24-11	1	-0.0552551	0.0991272	0.606962
cdc24-2	1	1.01414	0.378829	0.0553993
cdc24-3	1	0.688236	0.364302	0.131874
cdc24-4	1	-0.139292	0.138906	0.37271
cdc24-5	1	0.0124471	0.101197	0.908041
cdc24-H	1	0.0554024	0.140844	0.71412
cdc25-1	1	0.0113218	0.0274809	0.70147
cdc25-2	1	0.15442	0.170637	0.416665
cdc26-1	1	-0.00566045	0.196251	0.978372
cdc27-1	1	-0.263891	0.0696932	0.0193276
cdc27-2	1	-0.144365	0.0734919	0.120948
cdc28-1	1	0.316358	0.106073	0.0406403
cdc28-13	1	0.630097	0.182536	0.0260092
cdc28-4	1	-0.143273	0.0919465	0.194182
cdc28-td	1	0.340792	0.211907	0.183069
cdc3-1	1	0.522312	0.779892	0.53971
cdc3-3	1	0.399649	0.371606	0.342712
cdc31-1	1	0.547753	0.474998	0.31306
cdc31-2	1	0.0252922	0.0205682	0.2862
cdc31-5	1	0.0302979	0.0605736	0.643212
cdc33-E72G	1	-0.305893	0.0522538	0.00424867
cdc34-1	1	-0.219445	0.119432	0.140019
cdc34-2	1	-0.244792	0.170164	0.223667
cdc35-1	1	0.0318896	0.0615387	0.63166
cdc36-16	1	-0.301499	0.0537963	0.0049778
cdc37-1	1	0.184912	0.196493	0.399956
cdc37-ts	1	-0.00220153	0.126599	0.986959
cdc39-1	1	0.0177958	0.107744	0.876823
cdc4-1	1	0.575362	0.630138	0.41286
cdc4-2	1	0.302741	0.332622	0.414219
cdc4-3	1	0.104676	0.122063	0.439479
cdc40-ts	1	0.0410286	0.0376374	0.336938
cdc42-1	1	-0.0505568	0.157582	0.764403
cdc43-2	1	0.245841	0.134682	0.141992
cdc45-27	1	0.497064	0.319798	0.19508
cdc46-1	1	-0.137075	0.578051	0.824204
cdc47-ts	1	-0.326473	0.0481545	0.0024706
cdc48-1	1	0.1176	0.510039	0.828962
cdc48-2	1	0.00533372	0.0713728	0.944017
cdc48-3	1	-0.302234	0.157975	0.128277
cdc48-4601	1	-0.137685	0.214961	0.556692
cdc48-9	1	0.423857	0.185576	0.0844131
cdc5-1	1	0.144844	0.2278	0.559441
cdc53-1	1	-0.18367	0.0987446	0.136393
cdc6-1	1	-0.23848	0.0532607	0.0110102
cdc60-ts	1	1.708	1.5369	0.328722
cdc7-1	1	1.13381	0.859052	0.257357
cdc7-4	1	0.735402	0.213071	0.0260203
cdc8-1	1	-0.533237	0.283507	0.133149
cdc8-2	1	-0.108273	0.0773324	0.234072
cdc9-1	1	-0.0837134	0.0907927	0.408693
cef1-13	1	0.15549	0.229219	0.534768
ceg1-3	1	-0.112563	0.0234819	0.00868863
ceg1-34	1	-0.155546	0.0947361	0.175958
ceg1-C354	1	-0.0754336	0.0774151	0.385031
ceg1-ts	1	-0.0304982	0.0563407	0.617029
cep3-1	1	0.378796	0.132829	0.046314
cep3-2	1	0.443864	0.282152	0.190796
cet1-1	1	-0.135538	0.0345628	0.0172258
cet1-15	1	0.0631165	0.356124	0.867939
cet1-2	1	-0.0643163	0.196633	0.760002
cft2-1	1	0.376054	0.184799	0.111585
cic1-2	1	0.340005	0.184675	0.13942
cks1-35	1	-0.262287	0.243255	0.341609
cks1-38	1	0.00687463	0.0585254	0.912154
clf1-1	1	0.1974	0.276199	0.514287
cmd1-1	1	-0.13672	0.22221	0.571654
cmd1-3	1	0.310939	0.108509	0.0456724
cmd1-8	1	0.250642	0.374134	0.539593
cns1-1	1	0.737834	0.627915	0.305145
cof1-5	1	0.288878	0.192357	0.207563
cof1-8	1	-0.274881	0.186371	0.214259
cog2-1	1	0.0447297	0.0997893	0.677187
cog3-1	1	-0.0849894	0.094277	0.418303
cog3-2	1	0.0667219	0.12906	0.63244
cop1-1	1	0.178743	0.232536	0.48496
crm1-1	1	-0.0532986	0.257836	0.846328
cse4-1	1	0.392513	0.240367	0.177812
ctf13-30	1	-0.0500685	0.111823	0.677513
ctf8-162	1	-0.153449	0.102474	0.208631
ctf8-9	1	-0.290134	0.0754953	0.0184111
cus1-3	1	0.13562	0.29184	0.666309
dad2-9	1	0.345474	0.303782	0.318939
dam1-1	1	-0.072805	0.191654	0.723345
dam1-11	1	-0.122033	0.0551485	0.0913407
dam1-19	1	-0.23405	0.0403815	0.00440584
dam1-5	1	-0.0487709	0.111369	0.684052
dam1-9	1	-0.212377	0.0927542	0.0838875
dbf2-1	1	0.206097	0.143159	0.223385
dbf2-2	1	0.0371279	0.233206	0.881222
dbf2-3	1	0.10094	0.145863	0.527001
dbf4-1	1	0.119028	0.0803379	0.212574
dbf4-2	1	0.0774267	0.0418646	0.138077
dbf4-3	1	0.450615	0.133496	0.0279011
dbf4-4	1	0.65625	0.240786	0.0526898
dbf4-ts	1	0.0385691	0.0603434	0.557485
dbp5-1	1	1.38321	1.0584	0.26132
dbp5-2	1	-2.72743	1.71834	0.187647
dcp2-7	1	0.711807	0.432553	0.175193
dcp2-7?	1	-0.113123	0.140293	0.465256
ded1-199	1	0.827285	0.369671	0.088829
ded1-95	1	0.181477	0.227064	0.468923
ded1-F144C	1	0.175411	0.30224	0.59279
dfr1-td	1	0.0767853	0.36743	0.844675
dim1-2	1	-0.268703	0.388168	0.526877
dis3-1	1	0.0181558	0.456076	0.970153
dna2-2	1	0.384483	0.168085	0.0840945
dpb11-1	1	0.0680926	0.123629	0.611099
dpb2-1	1	0.181158	0.525442	0.747631
dpm1-6	1	-0.0764673	0.108876	0.521192
dsl1-DC30	1	0.0511722	0.0552486	0.406757
dsn1-7	1	-0.0241177	0.311181	0.941945
dsn1-8	1	-0.0228191	0.245624	0.930448
duo1-2	1	-0.091511	0.125068	0.504915
ebp2-1	1	0.996509	0.322562	0.0365973
eco1-1	1	-0.0794966	0.166148	0.657294
efb1-4	1	0.695369	0.554262	0.277936
emg1-1	1	0.216955	0.501897	0.687829
enp1-1	1	0.047167	0.174296	0.800077
erg10-1	1	0.0684247	0.302663	0.832225
erg11-td	1	-0.22372	0.112152	0.116808
erg26-1	1	-0.0649992	0.239212	0.799283
erg8-1	1	0.32092	0.22085	0.219852
ero1-1	1	0.0426036	0.0700384	0.575843
esa1-1851	1	0.0568728	0.044186	0.267483
esa1-D414	1	0.449908	0.401243	0.324931
esa1-L254P	1	0.0383677	0.251207	0.886003
esp1-1	1	0.152334	0.392145	0.717464
ess1-H164R	1	0.479486	0.206303	0.0807655
exo70-29/37	1	0.152701	0.265265	0.595684
exo70-38	1	0.40522	0.256125	0.188786
exo84-102	1	0.190662	0.0735143	0.0604582
fal1-1	1	-0.250413	0.164648	0.202929
fcp1-1	1	-0.149792	0.277839	0.618403
fip1-433	1	0.347938	0.386375	0.41876
frq1-1	1	0.392301	0.559815	0.522068
gaa1-ts	1	-0.263812	0.206543	0.270606
gab1-1	1	-0.237607	0.0961305	0.0688205
gab1-2	1	-0.121364	0.0856193	0.229311
gab1-3	1	-0.324835	0.0961695	0.0278436
gcd1-502	1	-0.0674899	0.377088	0.866656
gcd10-506	1	0.120868	0.244954	0.647571
gcd14-4	1	0.277281	0.165458	0.169079
gdi1-1	1	-0.19112	0.0682975	0.0488943
gfa1-97	1	0.295414	0.350916	0.447266
glc7-10	1	-0.521585	0.135071	0.0181233
glc7-12	1	-0.140355	0.110227	0.27187
gna1-ts	1	0.467385	0.492863	0.396672
gpa1-ts	1	0.0785247	0.0726419	0.340524
gpi1-1	1	0.136457	0.216452	0.562639
gpi13-3	1	-0.102857	0.104135	0.379203
gpi13-4	1	0.729746	0.599389	0.290331
gpi13-5	1	-0.102814	0.0758231	0.246603
gpi19-2	1	0.145779	0.164446	0.425438
gpi19-2-XH	1	-0.0715154	0.325161	0.836688
gpi2-1-7B	1	0.0535805	0.155423	0.747654
gpi2-774	1	0.100466	0.176765	0.600179
gpi8-ts	1	-0.022356	0.117488	0.858354
hrp1-1	1	-0.965416	0.685108	0.231583
hrp1-4	1	-0.221014	0.159561	0.238251
hrp1-7	1	-0.444788	0.19501	0.0847071
hsf1-848	1	-0.00525865	0.282579	0.986044
hsp10-ts	1	0.0740621	0.176366	0.696109
hts1-1	1	1.11781	0.736371	0.203624
hym1-15	1	1.87055	1.616	0.311471
hyp2-1	1	0.149094	0.302485	0.647917
hyp2-2	1	-0.272803	0.186835	0.218035
hyp2-3	1	-0.167639	0.276452	0.576984
hyp2-ts	1	-0.0437253	0.271092	0.879681
hys2-ts	1	-0.792707	0.174463	0.0104676
ils1-1	1	0.108595	0.105276	0.36058
imp4-2	1	0.0434623	0.120656	0.736899
ipl1-1	1	-0.0520381	0.0369043	0.231327
ipl1-2	1	0.147693	0.161006	0.410882
irr1-1	1	0.162588	0.187768	0.435393
kar2-159	1	-0.237142	0.0413299	0.00457063
kin28-ts	1	0.466879	0.457524	0.365212
kog1-1	1	0.331689	0.266672	0.281483
kre5-ts2	1	0.0163464	0.129458	0.905612
krr1-17	1	-0.02509	0.203622	0.907877
krr1-18	1	-0.0164098	0.0394201	0.698572
las17-1	1	-0.188251	1.83183	0.923094
las17-13	1	-0.445075	0.585852	0.489742
las17-14	1	-0.326992	0.123326	0.0568962
lcb1-10	1	1.06532	0.493735	0.0971424
lcb1-2	1	0.435825	0.31559	0.239423
lcb1-4	1	-0.192986	0.215088	0.420311
lcb1-5	1	0.0994495	0.333825	0.780605
lcb2-1	1	-0.154127	0.219732	0.521696
lcb2-16	1	0.573773	0.394962	0.219952
lcb2-19	1	0.0409715	0.05988	0.531417
lcb2-2	1	-0.276922	0.153304	0.14516
lst8-15	1	-0.0392541	0.355249	0.917337
lst8-6	1	0.0956455	0.280347	0.750144
luc7-1	1	0.556634	0.341201	0.178142
mak11-2	1	1.21745	0.63372	0.127109
mak21-1	1	-0.0267326	0.105292	0.812098
mak21-3	1	-0.216785	0.053689	0.0156324
mas1-1	1	0.967599	0.583763	0.172755
mas2-10	1	-0.354339	0.170331	0.105988
mcd1-73	1	-0.229758	0.123019	0.135196
mcd4-174	1	1.82837	0.693622	0.0578233
mcm10-1	1	0.0727516	0.101277	0.512269
mcm10-43	1	0.618784	0.325642	0.130209
mcm2-1	1	0.160135	0.511538	0.769888
mcm3-1	1	0.0498203	0.116922	0.691964
med11-ts	1	0.449161	0.144685	0.0360666
med4-54	1	-0.162983	0.23931	0.533222
med4-6	1	-0.556561	0.223076	0.0671285
med6-ts	1	0.124551	0.139045	0.421014
med7-141	1	-0.0700338	0.300866	0.827363
med7-163	1	0.0461995	0.373151	0.907438
med8-39	1	-0.116103	0.330177	0.742851
med8-51	1	-0.288654	0.283734	0.36652
mes1-1	1	-0.132335	0.0679102	0.123143
met30-6	1	-2.2147	2.32016	0.393861
met30-9	1	2.01302	0.909332	0.0912461
mex67-ts5	1	-0.125746	0.427925	0.783488
mge1-100	1	0.368666	0.334831	0.332676
mif2-3	1	0.702794	0.0996622	0.00213241
mms21-1	1	-0.0325506	0.163888	0.85225
mob2-11	1	0.174351	0.369696	0.661781
mob2-14	1	3.25261	1.43277	0.0857131
mob2-19	1	0.331742	1.9342	0.872147
mob2-20	1	2.3979	1.50895	0.187234
mob2-22	1	0.148634	0.313941	0.660578
mob2-24	1	1.06417	0.417154	0.063236
mob2-26	1	0.266171	0.319867	0.45213
mob2-28	1	1.70341	2.67227	0.558499
mob2-34	1	0.510363	0.31857	0.184405
mob2-36	1	0.145581	0.581738	0.814721
mob2-38	1	0.136728	0.296052	0.668197
mob2-40	1	0.188653	0.3593	0.6273
mob2-8	1	0.406358	0.299856	0.246836
mot1-1033	1	0.0884465	0.101054	0.430851
mps1-1	1	0.145324	0.0926953	0.192009
mps1-3796	1	-0.135731	0.104566	0.264062
mps1-417	1	0.823148	0.473131	0.156877
mps1-6	1	0.0776571	0.037894	0.109774
mps2-1	1	-0.0400508	0.0549339	0.506352
mps2-2	1	-0.152843	0.183565	0.451876
mps3-1	1	-0.0397063	0.3619	0.917919
mps3-7	1	0.0342224	0.0964597	0.740667
msl5-9	1	0.59707	0.519594	0.314549
mss4-102	1	0.0751878	0.245601	0.774772
mss4-103	1	-0.0244829	0.0638642	0.720957
mtr3-ts	1	0.041637	0.0822761	0.639429
mtr4-1	1	0.169544	0.275614	0.57173
mtw1-ts	1	0.118333	0.178293	0.54318
mvd1-1296	1	0.999843	0.729174	0.242208
myo2-14	1	-0.0686493	0.100311	0.531336
myo2-16	1	0.250057	0.38253	0.548983
nab3-11	1	0.0965812	0.0701056	0.240367
nbp1-1	1	0.3121	0.152598	0.110284
ndc1-4	1	1.02715	0.354791	0.0443357
neo1-2	1	0.14187	0.176069	0.465553
nip7-1	1	-0.154044	0.122732	0.27776
nmd3-4	1	-0.0653487	0.203352	0.76403
nmt1-181	1	0.291949	0.281065	0.357596
nnf1-17	1	-0.0223675	0.294039	0.943016
nnf1-48	1	-0.0713855	0.308514	0.82837
nnf1-77	1	0.0855453	0.314204	0.798898
nog1-1	1	-0.300391	0.110013	0.0524162
nog2-1	1	-0.304645	0.145353	0.104134
nop1-2	1	0.034566	0.0864794	0.7098
nop1-3	1	0.535568	0.268271	0.116599
nop2-10	1	1.02397	0.686868	0.210277
nop2-3	1	-0.0101286	0.277495	0.972632
nop2-4	1	-0.0664501	0.16439	0.706729
nop2-5	1	0.0563434	0.185309	0.77625
nop2-6	1	0.117482	0.287273	0.703522
nop2-9	1	-0.0988983	0.0954852	0.358828
nop4-3	1	0.504812	0.507561	0.376232
nop7-1	1	0.196421	0.244251	0.466369
nop8-101	1	0.369049	0.369566	0.374502
nse1-16	1	0.240325	0.567355	0.693651
nse4-ts1	1	-0.580544	0.288061	0.114101
nse4-ts2	1	-0.406389	0.233313	0.156505
nse4-ts3	1	-0.427867	0.172544	0.068229
nse4-ts4	1	-0.562084	0.19247	0.0432274
nsl1-5	1	-0.0329009	0.175761	0.860622
nsl1-6	1	0.272665	0.299869	0.414636
nuf2-61	1	0.457494	0.449857	0.366674
nug1-2	1	0.905752	0.578308	0.19236
nup159-1	1	-0.599134	0.273679	0.0937776
nup192-15	1	0.644486	0.695459	0.406531
nut2-ts	1	0.0957772	0.0872456	0.333942
okp1-5	1	-0.317781	0.0667962	0.00892175
ole1-m2	1	0.0733764	0.0689749	0.34737
orc2-1	1	-0.446674	0.0629142	0.00207883
orc2-2	1	-0.466886	0.0885099	0.00619129
orc2-3	1	-0.280234	0.0938333	0.0404775
orc2-4	1	-0.284954	0.0718395	0.0165867
orc3-70	1	-0.685832	0.206107	0.029172
orc5-70	1	-0.2048	0.260517	0.475749
ost1-6	1	0.187789	0.195907	0.392061
pan1-4	1	-0.192802	0.0920865	0.104393
pap1-1	1	0.283789	0.230735	0.286113
pcf11-1	1	0.410768	0.302313	0.245796
pcf11-2	1	0.0701447	0.209308	0.754368
pcf11-ts10	1	0.607412	0.396762	0.20054
pcf11-ts2	1	0.087233	0.185754	0.663087
pcf11-ts9	1	0.361395	0.370585	0.38468
pds1-128	1	-0.327099	0.564211	0.593173
pfy1-13	1	-0.201121	0.101393	0.118317
pfy1-14	1	-0.0465841	0.29164	0.880834
pfy1-4	1	-0.223367	0.102183	0.0941165
pgi1-2	1	0.156107	0.176483	0.42637
phs1-1	1	3.30155	2.2745	0.22026
pik1-104	1	-0.0907746	0.112519	0.465045
pik1-139	1	0.124751	0.0870719	0.225212
pkc1-1	1	0.261867	0.294555	0.424223
pkc1-2	1	0.283693	0.29885	0.396232
pkc1-3	1	0.335466	0.352533	0.395191
pkc1-4	1	0.210091	0.266714	0.474925
pkc1-ts	1	0.129449	0.293188	0.681652
pob3-7	1	-0.0313544	0.245766	0.904639
pob3-L78R	1	0.164434	0.23142	0.516601
pob3-Q308K	1	0.0844371	0.0667003	0.274251
pol1-1	1	0.50947	0.129763	0.0171586
pol1-12	1	0.554018	0.579635	0.393296
pol1-13	1	0.491992	0.17653	0.0494628
pol1-17	1	0.0504263	0.215647	0.826592
pol1-2	1	0.463294	0.174314	0.0565189
pol1-ts	1	0.359361	0.113968	0.034409
pol12-ts	1	0.366454	0.112976	0.0315646
pol2-12	1	-0.0474505	0.0697022	0.533391
pol5-1	1	0.267067	0.249682	0.345037
pol5-2	1	0.018871	0.216046	0.934594
pol5-3	1	-0.389378	0.146237	0.056235
pre1-1	1	0.250975	0.406124	0.57004
pre2-1	1	1.94625	1.67195	0.309098
pre2-127	1	1.56369	1.11646	0.233942
pre2-2	1	0.763244	0.374759	0.11137
pre2-75	1	0.641588	0.457363	0.233328
pre2-V214A	1	0.875799	0.50458	0.157629
pre3-2	1	0.23878	0.186771	0.270228
pri1-M4	1	0.325085	0.116951	0.0498346
pri2-1	1	0.825624	0.119184	0.00227955
prp11-ts	1	-0.0398717	0.025737	0.196261
prp16-2	1	0.200511	0.280408	0.514083
prp16-ts	1	1.3371	0.527906	0.06447
prp18-1202	1	0.261019	0.150425	0.157719
prp18-ts	1	0.0187616	0.176131	0.920298
prp19-1	1	0.0132503	0.0759181	0.869924
prp2-1	1	-0.0916425	0.0944687	0.386938
prp21-ts	1	0.0575961	0.203556	0.791254
prp22-1	1	0.00227605	0.0649336	0.973718
prp24-ts	1	0.804504	0.546179	0.214752
prp28-101	1	0.251509	0.312241	0.46569
prp3-1	1	-0.0980782	0.037631	0.0596508
prp31-1	1	-0.0424025	0.201165	0.843358
prp31-ts	1	0.147168	0.382396	0.71993
prp38-1	1	0.225726	0.436177	0.632102
prp39-1	1	0.800476	0.592398	0.247985
prp4-1	1	-0.0817054	0.427172	0.85763
prp4-ts	1	-0.0881294	0.16026	0.611639
prp43-ts2	1	0.0986438	0.196668	0.642315
prp5-1	1	0.0755923	0.0456477	0.173064
prp6-1	1	0.325816	0.279159	0.307988
prp6-ts	1	0.353787	0.152589	0.0812649
prp9-1	1	-0.131994	0.128136	0.361168
prp9-ts	1	-0.762502	0.31931	0.0753343
prt1-1	1	-0.0900155	0.0495853	0.143649
pse1-34	1	0.0258759	0.0621662	0.6986
pse1-41	1	0.150769	0.443748	0.751127
psf1-1	1	0.183464	0.337572	0.61567
pti1-ts1	1	0.614133	0.41336	0.211542
pti1-ts7	1	0.177318	0.267743	0.544008
pup1-1	1	0.157069	0.0992464	0.188676
qri1-ts1	1	0.965694	0.407201	0.0766921
qri1-ts6	1	0.43949	0.20907	0.103405
rad3-ts14	1	-0.198065	0.148691	0.253671
ram1-119	1	-0.315893	0.167574	0.132498
rap1-1	1	-0.322123	0.195701	0.175109
rap1-2	1	-0.493283	0.142321	0.025677
rat1-1	1	0.357305	0.355428	0.371639
ret2-1	1	0.0331378	0.29317	0.91545
ret3-1	1	0.0213126	0.239003	0.933231
rfa1-M2	1	-0.558697	0.0567464	0.000596907
rfa3-313	1	-0.486516	0.209268	0.0807061
rfc2-1	1	-0.227263	0.245493	0.406977
rfc4-20	1	-0.652519	0.25302	0.0613973
rfc5-1	1	-0.104074	0.479963	0.838945
rgr1-100	1	0.181726	0.219604	0.454456
rho1-td	1	0.1165	0.113994	0.364565
rho3-1	1	0.163735	0.389224	0.695612
rho3-Ser228	1	0.0751252	0.233387	0.763656
rio2-1	1	0.0359505	0.0534743	0.538233
rmp1-ts	1	-0.216134	0.127949	0.166447
rna1-1	1	0.0987389	0.17874	0.610077
rna15-58	1	-0.122196	0.240644	0.638323
rnt1-47	1	-0.457504	0.252191	0.143857
rnt1-ts	1	-0.0362275	0.465455	0.941699
rox3-182	1	1.04863	0.777955	0.248958
rpa190-1	1	-0.479929	0.224401	0.0992309
rpa190-G728D	1	-0.446026	0.195659	0.0848228
rpb2-6	1	-0.148528	0.077335	0.127187
rpb3-2	1	0.40101	0.313499	0.270011
rpb5-H147R	1	-0.272517	0.242069	0.323231
rpc34-1	1	-0.21077	0.16594	0.272885
rpc40-V78R	1	-0.529496	0.184982	0.0458177
rpf1-1	1	0.114832	0.374768	0.77458
rpg1-1	1	0.386196	0.423059	0.412956
rpn1-821	1	0.084966	0.0754963	0.323364
rpn11-14	1	-0.432356	0.168466	0.0622131
rpn11-8	1	-0.0755883	0.0909369	0.452589
rpn12-1	1	0.229803	0.427804	0.619639
rpn5-1	1	0.263802	0.328181	0.466548
rpn6-1	1	0.264441	0.443224	0.582881
rpn7-3	1	0.182913	0.245125	0.497013
rpo21-1	1	-0.106007	0.324825	0.760519
rpo31-698	1	0.407164	0.342278	0.299999
rpt1-1	1	0.535348	0.191002	0.0486706
rpt2-RF	1	2.86146	2.03731	0.23285
rpt3-1	1	0.646386	0.369062	0.154758
rpt4-145	1	0.180431	0.0885344	0.111199
rpt4-150	1	-0.0695174	0.116309	0.582235
rpt6-1	1	0.157448	0.269051	0.589838
rpt6-20	1	1.62507	0.78785	0.108126
rpt6-25	1	-0.0150303	0.0407158	0.730726
rrn3-S213P	1	1.13299	0.410148	0.0507254
rrp1-1	1	-0.226848	0.167529	0.247157
rrp4-1	1	-0.543781	0.283212	0.127265
rrp5-delta6	1	0.822894	0.452581	0.143172
rrs1-124	1	0.249889	0.277158	0.418244
rrs1-84	1	0.0569048	0.23778	0.822622
rsc3-1	1	1.0759	0.781151	0.24046
rsc4-2	1	0.256313	0.343141	0.496602
rsc8-ts16	1	0.410642	0.367091	0.325934
rsc8-ts21	1	-0.18829	0.415371	0.673831
rse1-1	1	0.165857	0.348315	0.658796
rsp5-1	1	-0.0118231	0.0684651	0.871283
rsp5-3	1	0.438132	0.370742	0.302753
rsp5-sm1	1	0.273624	0.294781	0.405831
sad1-1	1	0.10104	0.0814513	0.282583
scc2-4	1	-0.566057	0.0701064	0.00127817
scd5-D338	1	0.0550138	0.0476774	0.312802
scd5-PP1D2	1	0.043696	0.0470409	0.405523
sda1-2	1	0.105207	0.188872	0.607204
sdo1-VMA1-ts	1	0.782787	0.582928	0.250456
sds22-5	1	-0.0573443	0.242068	0.824377
sds22-6	1	0.957027	0.322671	0.0413098
sec1-1	1	0.231754	0.0784353	0.0417733
sec10-2	1	0.0225245	0.176637	0.904684
sec11-2	1	-0.235445	0.0864403	0.0527802
sec12-1	1	-0.0203753	0.0577407	0.741991
sec12-4	1	-0.121461	0.102445	0.30139
sec13-1	1	-0.146548	0.0725418	0.113473
sec14-3	1	-0.102951	0.149448	0.528776
sec15-1	1	-0.177619	0.214926	0.455011
sec16-2	1	0.0318202	0.0904207	0.742661
sec17-1	1	-0.0703493	0.124736	0.602883
sec18-1	1	-0.0285728	0.0704915	0.705974
sec2-41	1	-0.00934686	0.0234239	0.710256
sec20-1	1	-0.095385	0.0463893	0.108923
sec21-1	1	-0.183481	0.0539178	0.0272026
sec22-1	1	0.737005	0.261608	0.0479641
sec22-3	1	-0.0828831	0.104956	0.473884
sec23-1	1	1.11717	2.3803	0.663267
sec24-2	1	-0.0530778	0.0981063	0.617213
sec24-20	1	0.99079	0.378515	0.0589496
sec26-11D26	1	0.255365	0.338119	0.492131
sec26-F856AW860A	1	-0.158173	0.333784	0.660293
sec27-1	1	0.164166	0.140059	0.306193
sec3-2	1	0.0509276	0.21616	0.825313
sec31-1	1	0.653628	0.825295	0.472685
sec39-1	1	-0.106931	0.238689	0.677351
sec39-2	1	0.270066	0.372085	0.508142
sec4-8	1	0.0132646	0.0947218	0.895399
sec5-24	1	-0.205865	0.147052	0.234116
sec53-6	1	0.00494301	0.0634126	0.941611
sec59-ts	1	0.0206992	0.248494	0.937616
sec6-4	1	-0.0980219	0.234385	0.697271
sec61-2	1	0.193694	0.224182	0.436317
sec65-1	1	0.232036	0.285204	0.461542
sec7-1	1	-0.138725	0.231736	0.581668
sec8-6	1	0.199262	0.220355	0.416986
sec8-9	1	-0.0388109	0.0926402	0.696777
sec9-4	1	-0.0928173	0.108554	0.440724
sed5-1	1	-0.0219255	0.144962	0.8871
sen1-1	1	-0.168515	0.278709	0.578048
sen2-1	1	0.442599	0.381379	0.31038
sfh1-1	1	-0.507246	0.323997	0.192501
sfi1-3	1	0.322882	0.3263	0.378422
sfi1-7	1	0.830095	0.48961	0.165239
sft1-15	1	0.755242	0.31455	0.0742739
sgt1-3	1	1.03238	0.455007	0.0858282
sgt1-5	1	-0.018899	0.23552	0.939898
sgv1-23	1	0.449906	0.318574	0.230735
sgv1-35	1	0.646396	0.280967	0.0828828
sgv1-80	1	0.137351	0.219026	0.56461
skp1-3	1	0.202801	0.292382	0.526094
sli15-3	1	-0.127979	0.146132	0.430594
sln1-ts4	1	0.164716	0.280589	0.588714
slu7-ts1	1	0.116226	0.331325	0.743441
slu7-ts2	1	0.309604	0.30451	0.366779
sly1-ts	1	-0.0326743	0.05804	0.603518
smc1-2	1	-0.090341	0.0711623	0.273094
smc1-259	1	-0.616443	0.0820042	0.00167628
smc2-8	1	-0.225649	0.172141	0.260104
smc3-1	1	-0.375382	0.123563	0.0384783
smc3-42	1	-0.393666	0.0898547	0.0118644
smc4-1	1	-0.00755954	0.0817329	0.930755
smc5-6	1	0.164539	0.314642	0.628644
smc6-9	1	-0.383393	0.465419	0.456358
smd1-1	1	0.0603909	0.298715	0.84965
smp3-1	1	0.630488	0.322731	0.12245
smp3-2	1	0.103671	0.0921074	0.32332
smt3-331	1	-1.29011	0.797497	0.181038
snm1-172	1	0.256103	0.256073	0.373851
snu114-40	1	0.0671739	0.250556	0.80188
snu114-60	1	1.0504	0.291586	0.0227103
snu13-L67W	1	0.22493	0.170666	0.257928
spc105-15	1	0.115111	0.268067	0.689742
spc105-4	1	0.204876	0.220867	0.40612
spc110-220	1	-0.343067	0.301512	0.318722
spc110-221	1	0.0146652	0.0638405	0.829581
spc24 10-1	1	0.14232	0.247292	0.595771
spc24 4-2	1	-0.0811552	0.123575	0.54722
spc25-1	1	0.124716	0.29111	0.690411
spc29-20	1	-0.388638	0.179606	0.0964735
spc29-3	1	0.196109	0.246026	0.470028
spc3-4	1	0.210159	0.276128	0.488999
spc34-ts	1	1.5924	0.689466	0.0820671
spc34 41-1	1	1.46497	0.446242	0.0304173
spc42-10	1	0.406571	0.308539	0.257998
spc42-11	1	0.0079612	0.175407	0.965974
spn1-K192N	1	0.320596	0.451494	0.516861
spt14-1-10C	1	0.0340338	0.0408259	0.451374
spt15-I143N	1	-1.49008	0.207133	0.00197853
spt15-P65S	1	0.0416489	0.230648	0.865482
spt16-ts	1	-0.0727063	0.163361	0.679296
spt5-194	1	0.0793802	0.175959	0.675272
spt6-14	1	-0.0616649	0.200423	0.773686
sqt1-201	1	0.130066	0.232258	0.605351
srb4-2	1	-0.0826087	0.324918	0.811841
srm1-ts	1	0.132963	0.316042	0.695585
srp101-47	1	0.683716	0.406509	0.167876
srp102-510	1	0.984011	0.405313	0.0721539
srv2-2	1	0.327616	0.24451	0.251336
srv2-ts	1	0.640278	0.470903	0.245526
ssc1-2	1	0.116656	0.0592905	0.12051
ssl1-T242I	1	0.130341	0.216605	0.579788
ssl2-ts	1	0.768627	0.54678	0.232519
ssu72-2	1	0.770083	0.632314	0.290195
sth1-2	1	0.0869888	0.0657335	0.25629
sth1-3	1	1.40976	0.87474	0.182334
stn1-13	1	0.281474	0.260326	0.340423
stt3-1	1	-0.268261	0.290712	0.408349
stt3-2	1	0.0185604	0.256442	0.945777
stt4-4	1	0.651571	0.266127	0.0705707
stu1-12	1	0.906569	0.731909	0.283201
stu1-5	1	0.00660797	0.0978807	0.949415
stu1-6	1	0.488327	0.421844	0.311442
stu1-7	1	0.574294	0.69525	0.45521
stu1-8	1	0.0585457	0.181713	0.763447
stu2-10	1	-0.0675359	0.184244	0.732516
stu2-11	1	0.311772	0.185259	0.167683
stu2-12	1	0.335173	0.291908	0.314877
stu2-13	1	1.15386	0.505689	0.0846223
sua7-C149R	1	-0.117833	0.0968598	0.290656
sub2-1	1	0.410828	0.264504	0.195335
sup35-td	1	0.0909209	0.147554	0.571107
sup45-ts	1	-0.304578	0.542684	0.604585
swc4-4	1	-0.273376	0.394161	0.526125
swd2-1	1	0.591301	0.530425	0.327407
swd2-ts1	1	0.321251	0.12528	0.0623566
taf1-1	1	-0.146026	0.129978	0.324107
taf1-2	1	-0.0118148	0.278963	0.968247
taf10-ts34	1	-1.24669	0.457128	0.0525938
taf11-ts2	1	0.121977	0.258966	0.662169
taf12-9	1	0.158309	0.21452	0.501485
taf12-L446A	1	0.0623252	0.131057	0.659195
taf12-L464A	1	-0.0116588	0.0810259	0.892546
taf12-ts23	1	-0.114777	0.189686	0.577772
taf12-W486stop	1	0.0189971	0.25104	0.943313
taf13-1	1	0.144343	0.26088	0.609532
taf13-2	1	-0.215115	0.339655	0.560919
taf2-1	1	-0.0194675	0.410071	0.964411
taf4-18	1	-0.0290232	0.412024	0.947224
taf5-15	1	-0.221568	0.137773	0.18307
taf5-20	1	-0.158007	0.144996	0.337081
taf5-3	1	0.0842087	0.224804	0.72698
taf6-ts	1	0.489651	0.238739	0.109567
taf7-ts1	1	-0.0717394	0.312748	0.829822
taf8-7	1	-0.388519	0.215637	0.145944
taf9-ts2	1	-0.204451	0.262129	0.478986
tah11-ts	1	0.282392	0.251334	0.324066
tap42-11	1	-0.405167	0.220394	0.139861
tcp1-1	1	0.558582	0.336997	0.172753
tcp1-2	1	0.0981113	0.247781	0.712347
tel2-15	1	1.20846	0.754409	0.184445
tel2-7	1	0.316348	0.289711	0.336218
tem1-3	1	0.338337	0.203086	0.171047
tfa1-21	1	1.36397	0.401051	0.0272524
tfa2-45	1	0.764701	0.217294	0.0244678
tfb1-1	1	0.249088	0.221855	0.324376
tfb1-6	1	-0.21418	0.193143	0.329645
tfb3-ts	1	-1.21988	1.90704	0.557184
tfc1-E447K	1	0.237238	0.280079	0.444676
tfc3-G349E	1	0.384905	0.341065	0.322194
tfc6-M1	1	0.333463	0.381215	0.431095
tid3-1	1	-0.0554197	0.0960416	0.594833
tim22-19	1	0.388872	0.254812	0.201682
tip20-5	1	0.00662318	0.0404854	0.877984
tor2-21	1	1.98835	0.667827	0.040846
tor2-29	1	1.04457	0.63719	0.176486
tpi1-1670	1	0.45507	0.349879	0.263249
tsc10-1	1	0.403318	0.316371	0.271388
tsc11-1	1	0.14328	0.280014	0.635821
tsc11-5	1	0.465526	0.26769	0.157013
tsc11-7	1	0.230243	0.251714	0.412099
tsc3-2	1	0.407876	0.260314	0.192212
tub2-443	1	-0.107971	0.150113	0.511758
tub4-?DSY	1	0.254126	0.254798	0.375036
tub4-Y445D	1	0.201884	0.230067	0.429759
tys1-1	1	0.145371	0.0804648	0.145113
uba1-1	1	1.05248	0.234219	0.0108761
ubc9-2	1	0.171284	0.289681	0.586125
ufd1-2	1	0.739498	0.283539	0.0595387
ufe1-1	1	-0.438403	0.16989	0.0612939
ulp1-333	1	-0.351166	0.215598	0.178687
ura6-4	1	1.50479	0.608017	0.0685835
ura6-5	1	1.49537	0.772805	0.125095
ura6-6	1	0.270326	0.315194	0.439434
use1-ts	1	-0.166939	0.239403	0.524011
uso1-1	1	-0.129044	0.242824	0.623261
vti1-11	1	-0.364879	0.154369	0.0773521
vti1-2	1	0.127931	0.250516	0.636475
yah1-ts	1	-0.155722	0.306828	0.638491
YAL003W	1	0.0933535	0.0156716	0.00398657
YAL025C	1	0.0738611	0.0252905	0.0432214
YAL032C	1	0.00357518	0.0292766	0.908695
YAL033W	1	0.0315781	0.0272635	0.311204
YAL034W-A	1	-0.0517113	0.10396	0.644998
YAL038W	1	-0.00516903	0.0250256	0.846449
YAL041W	1	-0.085442	0.0305102	0.0487899
YAL043C	1	0.127106	0.0225351	0.004864
YAR007C	1	0.207829	0.0279217	0.00174005
YAR008W	1	0.13578	0.0192308	0.00212248
YAR019C	1	0.0116683	0.0155549	0.494887
YBL004W	1	0.0463854	0.0348234	0.253681
YBL014C	1	-0.134163	0.0139861	0.000660064
YBL018C	1	0.188079	0.0277327	0.00246769
YBL020W	1	-0.0419291	0.0112246	0.0202008
YBL023C	1	0.0081519	0.0230261	0.741191
YBL030C	1	0.121513	0.046459	0.0590781
YBL035C	1	0.11589	0.0508664	0.0849437
YBL041W	1	-0.124489	0.0829074	0.20762
YBL050W	1	0.0494746	0.0184683	0.0552923
YBL073W	1	-0.146813	0.0718834	0.110643
YBL074C	1	-0.0417986	0.0257294	0.179584
YBL076C	1	0.136544	0.0259724	0.00626608
YBL084C	1	0.0261113	0.0206306	0.274335
YBL092W	1	-0.336714	0.0522863	0.00299145
YBL097W	1	-0.000555642	0.0316466	0.986833
YBL105C	1	0.0129363	0.0196369	0.546032
YBR004C	1	0.136088	0.0168985	0.00129091
YBR011C	1	0.0663459	0.0334281	0.11816
YBR029C	1	-0.0610881	0.0271206	0.087407
YBR038W	1	-0.014755	0.0293448	0.641518
YBR055C	1	0.0685644	0.0449836	0.202136
YBR060C	1	-0.0332958	0.0362213	0.40999
YBR070C	1	0.0683403	0.0471751	0.221015
YBR079C	1	-0.143209	0.0265026	0.00567866
YBR080C	1	0.0429048	0.0230362	0.136007
YBR087W	1	-0.426885	0.0417209	0.000514238
YBR088C	1	-0.406035	0.129067	0.0346494
YBR089W	1	0.0115215	0.0231826	0.645271
YBR091C	1	-0.0358897	0.0344715	0.356598
YBR102C	1	-0.0159065	0.0321506	0.646718
YBR109C	1	-0.00680731	0.0213263	0.765551
YBR110W	1	0.00494488	0.0252746	0.854424
YBR121C	1	-0.081117	0.0470197	0.159582
YBR124W	1	0.0775967	0.0654146	0.301176
YBR135W	1	0.0622098	0.0305381	0.111307
YBR140C	1	-0.116589	0.0362294	0.0323397
YBR142W	1	-0.0489886	0.0291072	0.167655
YBR143C	1	0.0116589	0.0325949	0.73865
YBR152W	1	0.0305974	0.0158776	0.12624
YBR153W	1	-0.030374	0.0492366	0.570683
YBR154C	1	0.0140653	0.0176121	0.469244
YBR155W	1	-0.049194	0.0238971	0.108627
YBR160W	1	0.0657371	0.0306302	0.0984057
YBR167C	1	0.153953	0.0324518	0.00901032
YBR190W	1	-0.00844825	0.0220916	0.721601
YBR192W	1	0.0688958	0.0307231	0.0883791
YBR193C	1	-0.000111521	0.0355809	0.997649
YBR196C	1	-0.225948	0.0339854	0.00265745
YBR202W	1	-0.102427	0.0284733	0.0228127
YBR234C	1	-0.00366493	0.0172694	0.842311
YBR236C	1	-0.0481583	0.0156519	0.0370454
YBR237W	1	0.0522826	0.0236773	0.0918171
YBR243C	1	-0.0177979	0.0306003	0.592022
YBR247C	1	0.102502	0.0133889	0.00156437
YBR252W	1	0.111376	0.0383423	0.0439065
YBR254C	1	-0.0776193	0.0166196	0.00951585
YBR256C	1	0.00941425	0.0230683	0.704098
YBR257W	1	-0.0042569	0.0188099	0.832054
YBR265W	1	0.00270728	0.0303231	0.93315
ycg1-2	1	0.0418037	0.2144	0.854912
YCL004W	1	0.0404941	0.0157197	0.0615861
YCL017C	1	-0.0643129	0.0313158	0.109232
YCL031C	1	0.153326	0.0170606	0.000848476
YCL041C	1	-0.00859701	0.0236162	0.734261
YCL043C	1	0.0280269	0.0348559	0.466419
YCL052C	1	-0.0438863	0.0229215	0.12806
YCL054W	1	-0.0249461	0.0173098	0.222981
YCL059C	1	0.00656624	0.016122	0.704652
YCR012W	1	-0.0354687	0.0638028	0.607898
YCR035C	1	0.0328318	0.0722608	0.673139
YCR052W	1	-0.238338	0.0186671	0.000216834
YCR054C	1	0.00576593	0.0205323	0.792774
YCR057C	1	0.103076	0.0270726	0.0189825
YCR072C	1	-0.0987762	0.027877	0.0239425
YCR093W	1	-0.00944056	0.0131818	0.513466
ycs4-1	1	0.0393828	0.30161	0.902415
YDL003W	1	0.00799397	0.0276004	0.78649
YDL004W	1	0.0754453	0.053613	0.232111
YDL007W	1	0.0648119	0.025638	0.0648052
YDL008W	1	-0.035073	0.0232885	0.206525
YDL014W	1	-0.0317709	0.0110279	0.0449692
YDL015C	1	0.0550411	0.0228663	0.0737874
YDL017W	1	-0.060274	0.0137682	0.0118956
YDL028C	1	-0.0243684	0.0183916	0.255801
YDL029W	1	0.0440691	0.0225235	0.122031
YDL030W	1	-0.00155724	0.0123524	0.905761
YDL031W	1	0.0849919	0.055225	0.198634
YDL043C	1	0.104927	0.0184026	0.0046766
YDL045C	1	-0.0209223	0.0173665	0.294703
YDL055C	1	-0.10243	0.0262213	0.0174471
YDL058W	1	-0.00982234	0.0258274	0.72305
YDL060W	1	-0.0713539	0.0269085	0.0568791
YDL087C	1	0.05149	0.0321569	0.184586
YDL097C	1	0.0908933	0.0227013	0.016078
YDL098C	1	0.0526668	0.0189501	0.0498573
YDL102W	1	-0.0398878	0.0158703	0.0658204
YDL105W	1	0.121135	0.0231394	0.00636188
YDL108W	1	0.0800199	0.0391596	0.110512
YDL111C	1	-0.04241	0.0173293	0.0706506
YDL120W	1	-0.00153546	0.0177259	0.935135
YDL126C	1	-0.052942	0.022475	0.0780371
YDL132W	1	0.046746	0.0189759	0.0694345
YDL139C	1	0.0399952	0.0308845	0.265011
YDL140C	1	0.0167948	0.024384	0.528842
YDL143W	1	0.00732042	0.0187472	0.716085
YDL147W	1	0.119573	0.0312977	0.01877
YDL148C	1	-0.0210463	0.0223078	0.398869
YDL150W	1	-0.0129157	0.0205756	0.564241
YDL152W	1	0.0815756	0.0245191	0.0291866
YDL153C	1	0.0881207	0.0397607	0.0909882
YDL163W	1	-0.0483433	0.0132446	0.0217706
YDL164C	1	0.0768787	0.0325049	0.0772285
YDL165W	1	0.0583783	0.0189843	0.037109
YDL193W	1	0.0626877	0.0314141	0.116711
YDL195W	1	0.162816	0.0264814	0.00354954
YDL205C	1	-0.104031	0.0450103	0.0819182
YDL207W	1	0.0893937	0.0153053	0.00428403
YDL208W	1	0.112023	0.0354365	0.0341434
YDL209C	1	0.0900699	0.0265148	0.0273537
YDL212W	1	-0.204583	0.0505901	0.0155533
YDL217C	1	0.0851081	0.0215392	0.0167996
YDL220C	1	0.0959975	0.0277804	0.0259219
YDL235C	1	0.272963	0.0524725	0.00650715
YDR002W	1	0.0373327	0.0236531	0.189627
YDR013W	1	-0.023168	0.0218978	0.349713
YDR021W	1	-0.0414097	0.0438228	0.398196
YDR037W	1	0.0147729	0.0155461	0.395789
YDR041W	1	-0.110786	0.027544	0.0158363
YDR044W	1	0.118465	0.0448025	0.0573303
YDR045C	1	0.0830649	0.0321313	0.0609936
YDR047W	1	-0.0417598	0.0168155	0.0679621
YDR050C	1	-0.0988559	0.0126393	0.00144252
YDR052C	1	0.0275862	0.0205553	0.250695
YDR053W	1	-0.00340914	0.0154547	0.836214
YDR054C	1	-0.0106954	0.0198161	0.618026
YDR060W	1	-0.0491612	0.0238201	0.10798
YDR062W	1	-0.0264761	0.0224664	0.303926
YDR082W	1	-0.129949	0.0163835	0.00136779
YDR087C	1	0.084279	0.0302933	0.0497116
YDR088C	1	-0.0183846	0.0250124	0.503094
YDR091C	1	-0.0226655	0.0242696	0.403224
YDR113C	1	-0.0471138	0.024666	0.128736
YDR118W	1	0.118495	0.0544265	0.0950456
YDR141C	1	-0.0801932	0.0260391	0.0369418
YDR145W	1	-0.0818267	0.0163585	0.00747936
YDR160W	1	-0.115114	0.0527902	0.0946817
YDR164C	1	-0.226507	0.0610735	0.0206765
YDR166C	1	0.0120809	0.0241434	0.643084
YDR167W	1	0.0381448	0.0288258	0.256311
YDR168W	1	-0.0367982	0.014557	0.0648111
YDR170C	1	0.0363316	0.0162457	0.0889781
YDR172W	1	0.0164522	0.0097683	0.16742
YDR177W	1	-0.0455377	0.0150928	0.0392723
YDR180W	1	-0.0363482	0.0179012	0.11215
YDR182W	1	-0.102583	0.0743886	0.239981
YDR187C	1	-0.0221118	0.0286548	0.483372
YDR189W	1	-0.0182828	0.0225804	0.46354
YDR190C	1	-0.030676	0.054852	0.605822
YDR196C	1	0.170113	0.0210315	0.00126962
ydr196c-1	1	1.48482	0.829259	0.147858
YDR201W	1	0.0154251	0.0163809	0.399688
YDR208W	1	0.0826139	0.039634	0.105494
YDR211W	1	7.39817e-05	0.0428669	0.998706
YDR212W	1	0.267239	0.0225558	0.000290559
YDR224C	1	0.0646308	0.0282729	0.0842308
YDR228C	1	0.0243895	0.0304728	0.468337
YDR232W	1	-0.0596747	0.0351097	0.16442
YDR235W	1	-0.0230797	0.0179179	0.26718
YDR238C	1	-0.0464083	0.0270317	0.161151
YDR240C	1	0.0726644	0.0308882	0.0783016
YDR243C	1	0.0155175	0.0169252	0.411108
YDR246W	1	-0.101827	0.0229677	0.0113913
YDR267C	1	0.120405	0.0392703	0.0374363
YDR288W	1	0.184151	0.0332015	0.0051687
YDR292C	1	0.107283	0.039208	0.0521066
YDR299W	1	0.0163093	0.0177207	0.409471
YDR301W	1	-0.0242549	0.0195006	0.281485
YDR302W	1	-0.050895	0.0147826	0.026224
YDR303C	1	-0.054948	0.0321524	0.162633
YDR308C	1	-0.0337309	0.0459306	0.50344
YDR311W	1	-0.0573741	0.0232528	0.069139
YDR324C	1	-0.130395	0.0284738	0.0101876
YDR325W	1	-0.134249	0.0238958	0.00493418
YDR331W	1	-0.0585879	0.0166372	0.0244168
YDR339C	1	0.0497519	0.0296416	0.168561
YDR341C	1	0.00828566	0.0147364	0.603956
YDR355C	1	0.248701	0.200315	0.282231
YDR356W	1	0.00728281	0.0251081	0.786187
YDR361C	1	-0.0196578	0.018632	0.35091
YDR362C	1	-0.0530156	0.0367565	0.222668
YDR367W	1	0.0642548	0.0261352	0.0697997
YDR373W	1	-0.0731494	0.018523	0.0168304
YDR376W	1	0.0424014	0.0153299	0.0505413
YDR381W	1	-0.120268	0.0181658	0.0026992
YDR390C	1	0.044349	0.0695805	0.558534
YDR394W	1	-0.0457487	0.010326	0.011418
YDR397C	1	-0.0232048	0.0389351	0.583271
YDR398W	1	-0.0557474	0.0180661	0.0367256
YDR404C	1	0.0502005	0.0245147	0.109968
YDR407C	1	0.125337	0.0533299	0.0784958
YDR412W	1	-0.00755861	0.0226332	0.755183
YDR429C	1	-0.144376	0.0370521	0.0175926
YDR434W	1	-0.159287	0.019132	0.00113714
YDR437W	1	-0.0174032	0.0246047	0.518404
YDR454C	1	0.0015904	0.033167	0.964054
YDR460W	1	0.171756	0.0315154	0.00550684
YDR464W	1	0.122984	0.031731	0.0179044
YDR468C	1	0.0364263	0.0136666	0.0560766
YDR472W	1	0.0136096	0.0502921	0.800079
YDR473C	1	-0.0184816	0.0163638	0.321864
YDR478W	1	-0.0270733	0.0283333	0.393421
YDR487C	1	-0.042867	0.0278009	0.197951
YDR498C	1	2.80467e-06	0.0296376	0.999929
YDR499W	1	-0.00819386	0.0536448	0.885996
YDR510W	1	-0.390309	0.0259508	0.000113874
YDR526C	1	-0.0523196	0.0359664	0.219446
YDR527W	1	-0.0783133	0.0222048	0.0242992
YDR531W	1	0.0116771	0.0220312	0.62415
yef3-F650S	1	-0.200415	0.219852	0.413553
YEL002C	1	-0.0144932	0.0430806	0.753462
YEL032W	1	-0.0641188	0.01764	0.022065
YEL035C	1	-0.0156532	0.0339967	0.669124
YEL055C	1	0.00697834	0.0159007	0.683419
YEL058W	1	-0.157485	0.0937867	0.168416
YER003C	1	-0.0144897	0.0243861	0.584368
YER006W	1	0.062693	0.0306705	0.11043
YER008C	1	0.0057728	0.0150855	0.721427
YER012W	1	0.0682179	0.0195934	0.0253134
YER013W	1	-0.0441598	0.0394524	0.325676
YER021W	1	0.0537256	0.0215135	0.0669592
YER022W	1	0.0280404	0.0339325	0.455041
YER023W	1	-0.00595121	0.0276783	0.840274
YER025W	1	-0.197005	0.048644	0.0154767
YER036C	1	0.104962	0.0252481	0.0141771
YER038C	1	0.0310516	0.016318	0.129803
YER043C	1	-0.288238	0.0722531	0.0162746
YER112W	1	0.136145	0.0356611	0.0188146
YER125W	1	-0.0228396	0.0204	0.325573
YER126C	1	0.0324763	0.0166045	0.122131
YER133W	1	-0.276643	0.114289	0.0727195
YER147C	1	0.0211251	0.0174998	0.293872
YER159C	1	-0.0133192	0.0199642	0.541189
YER168C	1	0.0900918	0.0250435	0.0228108
YFL002C	1	-0.00541549	0.0263965	0.847465
YFL005W	1	0.106874	0.0114301	0.000728536
YFL008W	1	0.149388	0.0357473	0.0139295
YFL009W	1	0.0395774	0.0255289	0.196005
YFL017C	1	0.0858474	0.0260312	0.0299935
YFL022C	1	-0.0460227	0.0215147	0.0991852
YFL024C	1	0.0182648	0.0223754	0.460157
YFL037W	1	0.0785011	0.0371371	0.10205
YFL038C	1	-0.0284262	0.0502535	0.60185
YFR002W	1	-0.0275111	0.0256611	0.344054
YFR003C	1	0.019966	0.0196004	0.365969
YFR004W	1	0.00988465	0.0354502	0.794196
YFR005C	1	0.0374448	0.0521994	0.512823
YFR027W	1	-0.00760417	0.0121622	0.565718
YFR028C	1	-0.0502737	0.0153216	0.0304654
YFR029W	1	0.0869835	0.027251	0.0331549
YFR031C	1	0.105696	0.0215163	0.00797276
YFR037C	1	-0.0731745	0.0288714	0.0643559
YFR050C	1	-0.0430872	0.0253667	0.16463
YFR051C	1	-0.0313839	0.0161278	0.123531
YFR052W	1	0.125532	0.0166098	0.0016426
YGL001C	1	-0.299005	0.0363385	0.00118935
YGL008C	1	-0.0762015	0.0185142	0.0146619
YGL011C	1	0.0470296	0.0220304	0.0996734
YGL018C	1	-0.0105444	0.023347	0.674935
YGL022W	1	-0.00875981	0.0132889	0.545796
YGL040C	1	-0.0686658	0.0166698	0.0146221
YGL044C	1	0.0919283	0.0229196	0.0159846
YGL047W	1	-0.0140778	0.02698	0.629379
YGL048C	1	0.0459913	0.0766384	0.580776
YGL055W	1	0.0600187	0.0261167	0.0831128
YGL061C	1	0.0693681	0.0208031	0.0289838
YGL065C	1	0.0559403	0.0449504	0.281257
YGL068W	1	0.121822	0.0196581	0.00344789
YGL069C	1	-0.00112373	0.222295	0.996209
YGL073W	1	0.0380953	0.0255068	0.209594
YGL074C	1	0.0215533	0.0310786	0.526155
YGL075C	1	0.0210166	0.0170049	0.284108
YGL091C	1	-0.0542056	0.0137265	0.0168324
YGL092W	1	-0.151952	0.0811037	0.134278
YGL097W	1	-0.0412655	0.0242551	0.164103
YGL098W	1	0.138125	0.0241038	0.00459205
YGL099W	1	0.0970502	0.031285	0.0361464
YGL116W	1	-0.028703	0.0289508	0.377591
YGL120C	1	-0.0212752	0.0284659	0.496368
YGL123W	1	0.00255863	0.0238783	0.919827
YGL130W	1	-0.00668846	0.0190746	0.74354
YGL137W	1	0.0180262	0.0443966	0.705506
YGL142C	1	0.099013	0.0350956	0.0477679
YGL145W	1	-0.018784	0.0306317	0.572885
YGL169W	1	-0.168776	0.0183722	0.000779839
YGL171W	1	-0.0311761	0.0168309	0.13762
YGL201C	1	0.0128165	0.0103874	0.284799
YGL225W	1	0.0385931	0.0154546	0.0669669
YGL233W	1	0.109645	0.0138879	0.00139206
YGL238W	1	0.0387797	0.0128241	0.0390103
YGL239C	1	-0.0144169	0.0263848	0.613833
YGL245W	1	0.111444	0.0235876	0.00914006
YGR013W	1	-0.054674	0.0224875	0.0718793
YGR030C	1	-0.0890292	0.0265968	0.0286388
YGR046W	1	0.0306231	0.0356151	0.438361
YGR048W	1	0.0366903	0.0278674	0.258341
YGR060W	1	0.139071	0.0285423	0.0082052
YGR065C	1	0.0180064	0.0308113	0.59032
YGR073C	1	-0.013618	0.0198129	0.529653
YGR074W	1	0.138678	0.0168726	0.00119445
YGR075C	1	0.208006	0.0259118	0.00130675
YGR083C	1	0.0193442	0.129521	0.888504
YGR090W	1	-0.0119317	0.0218578	0.614166
YGR091W	1	0.0499615	0.023376	0.0993893
YGR094W	1	-0.0476076	0.0185647	0.0623461
YGR095C	1	-0.143362	0.0273326	0.0063183
YGR098C	1	0.0269999	0.0266767	0.36873
YGR099W	1	0.0957422	0.0285088	0.0283484
YGR113W	1	-0.000383288	0.0223605	0.987145
YGR114C	1	0.0430261	0.0264545	0.179188
YGR116W	1	0.0441904	0.0334947	0.257512
YGR120C	1	-0.0110937	0.018908	0.588906
YGR140W	1	-0.0676061	0.0262992	0.0619358
YGR145W	1	0.0455876	0.029879	0.201771
YGR147C	1	0.0211301	0.0483301	0.684532
YGR158C	1	0.0132846	0.0371268	0.738563
YGR175C	1	0.160712	0.0219757	0.00185972
YGR185C	1	0.0467	0.0350208	0.25324
YGR186W	1	-0.0435318	0.0245455	0.150821
YGR190C	1	-0.225441	0.0968685	0.080491
YGR191W	1	-0.00983098	0.0161591	0.575784
YGR198W	1	0.0395836	0.0372297	0.347607
YGR211W	1	0.0391326	0.0465868	0.448187
YGR245C	1	-0.0668951	0.0207784	0.0322974
YGR246C	1	0.328604	0.0451213	0.00188921
YGR251W	1	0.00219172	0.0271972	0.939642
YGR264C	1	-0.0206152	0.0247523	0.451764
YGR265W	1	0.0953744	0.0339707	0.0484376
YGR267C	1	-0.0322885	0.0162849	0.118432
YGR278W	1	-0.00703396	0.0254279	0.795775
yhc1-1	1	-0.0119793	0.363574	0.975294
yhc1-2	1	0.500349	0.461867	0.339603
yhc1-3	1	-0.200939	0.153595	0.260904
yhc1-6	1	1.52442	0.900497	0.165736
yhc1-7	1	0.049042	0.126762	0.718544
yhc1-8	1	0.289969	0.29838	0.386174
YHL015W	1	-0.604304	0.0932241	0.00291944
YHR005C	1	0.0681339	0.0194313	0.0247525
YHR007C	1	-0.007602	0.0185477	0.702907
YHR036W	1	-0.0246621	0.0216711	0.318651
YHR040W	1	-0.0440862	0.030065	0.216435
YHR042W	1	0.0268159	0.026362	0.366573
YHR058C	1	-0.0500878	0.0175703	0.0463626
YHR062C	1	-0.045763	0.0247896	0.138622
YHR065C	1	-0.0109162	0.0368819	0.781977
YHR070W	1	-0.0483261	0.0192819	0.0663189
YHR083W	1	-0.0344405	0.0472323	0.506297
YHR085W	1	-0.0609121	0.0160588	0.0192182
YHR101C	1	0.0522925	0.0432931	0.293626
YHR118C	1	0.0400594	0.0263404	0.202942
YHR164C	1	0.0582103	0.0244293	0.0757574
YHR166C	1	0.00621339	0.116448	0.960005
YHR170W	1	0.0753569	0.0315827	0.0754935
YHR186C	1	-0.0257321	0.0739755	0.745489
YHR196W	1	0.00980359	0.0233764	0.696482
YHR197W	1	0.185383	0.062947	0.0421757
yif1-td	1	-0.0123194	0.0499507	0.817334
YIL003W	1	0.0936984	0.0812265	0.312922
YIL019W	1	0.0083739	0.0385652	0.838728
YIL021W	1	0.103624	0.0343613	0.0393282
YIL022W	1	0.0232078	0.0185363	0.278776
YIL026C	1	0.0273653	0.0322372	0.443767
YIL031W	1	-0.0674444	0.0241743	0.0493161
YIL046W	1	0.0482052	0.0219641	0.0931987
YIL051C	1	-0.0656335	0.0235024	0.0491798
YIL061C	1	0.044192	0.0278032	0.18716
YIL062C	1	0.105777	0.0347922	0.0383923
YIL063C	1	0.0426008	0.10132	0.695755
YIL068C	1	0.00123698	0.0773443	0.988006
YIL075C	1	-0.084283	0.0213229	0.0167799
YIL078W	1	0.0344299	0.0149721	0.0829752
YIL083C	1	0.0343502	0.0310347	0.330447
YIL104C	1	0.143786	0.0250123	0.00453942
YIL115C	1	-0.0608429	0.0330563	0.139504
YIL118W	1	0.303963	0.419884	0.509187
YIL126W	1	-0.132813	0.0468109	0.0469997
YIL129C	1	-0.0535691	0.0228999	0.0794414
YIL142W	1	0.108445	0.0308723	0.024612
YIL144W	1	0.0983452	0.107614	0.412488
YIL147C	1	-0.0188602	0.0238651	0.473576
YIL150C	1	-0.0498877	0.0273429	0.142129
YIL171W	1	-0.0750635	0.0231128	0.0314438
yip1-4	1	0.29635	0.222367	0.253476
yip1-40	1	0.681907	0.33015	0.107785
YIR006C	1	0.12877	0.10853	0.301084
YIR008C	1	0.199214	0.0357077	0.00506047
YIR010W	1	0.0290765	0.0464614	0.565369
YIR012W	1	-0.0162461	0.0269005	0.578466
YIR015W	1	-0.00726795	0.107209	0.949204
YIR022W	1	-0.25076	0.0439137	0.00465112
YJL001W	1	0.0286364	0.0193363	0.212732
YJL002C	1	0.148338	0.0493202	0.0396421
YJL005W	1	-0.041	0.0222388	0.139013
YJL008C	1	0.126639	0.0261396	0.00837143
YJL009W	1	0.00785983	0.0345331	0.831115
YJL010C	1	-0.022192	0.0190673	0.309165
YJL011C	1	-0.0950562	0.0242136	0.0171644
YJL014W	1	0.195544	0.0267254	0.00185623
YJL015C	1	-0.0406015	0.105741	0.720536
YJL018W	1	-0.202646	0.12019	0.167066
YJL025W	1	0.00392121	0.0208526	0.859997
YJL026W	1	-0.0260372	0.0314324	0.454032
YJL031C	1	-0.000530085	0.0263476	0.984912
YJL032W	1	-0.00404558	0.0180482	0.833621
YJL033W	1	0.0498039	0.0302811	0.175373
YJL034W	1	0.202212	0.0238067	0.00105347
YJL035C	1	0.0717647	0.0458027	0.192222
YJL050W	1	-0.0473155	0.0333835	0.229352
YJL054W	1	-0.0364238	0.0352027	0.359266
YJL061W	1	0.0699045	0.0327671	0.0998282
YJL072C	1	0.131728	0.0212335	0.00343411
YJL074C	1	0.03114	0.0232935	0.252237
YJL076W	1	-0.115228	0.0314006	0.0213986
YJL081C	1	-0.0661605	0.0376627	0.153816
YJL085W	1	0.0937245	0.031849	0.042272
YJL087C	1	0.0147467	0.0208568	0.518553
YJL090C	1	0.0275155	0.0266853	0.360751
YJL091C	1	-0.071092	0.0316732	0.0881765
YJL097W	1	-0.131529	0.0330685	0.0164356
YJL109C	1	0.0254432	0.019794	0.268027
YJL125C	1	0.0361209	0.0316203	0.317049
YJL143W	1	-0.0109654	0.0268465	0.703866
YJL167W	1	0.16313	0.0294408	0.00518729
YJL174W	1	0.0553063	0.0237234	0.0801385
YJL194W	1	0.235998	0.0383615	0.00354182
YJL195C	1	-0.098628	0.0285123	0.0258379
YJL203W	1	-0.036988	0.0155948	0.0766692
YJR007W	1	-0.0793846	0.0232987	0.0270957
YJR012C	1	-0.0343727	0.0282425	0.290476
YJR013W	1	0.0365023	0.0255407	0.226163
YJR016C	1	0.0630938	0.0236701	0.0560655
YJR017C	1	-0.0512819	0.0216617	0.0770389
YJR022W	1	0.132296	0.0116566	0.000343642
YJR045C	1	0.139443	0.0171337	0.00124015
YJR046W	1	0.13408	0.0701389	0.128503
YJR057W	1	-0.000279744	0.0370039	0.99433
YJR065C	1	0.16719	0.0229724	0.00189393
YJR067C	1	0.0236162	0.0299605	0.474641
YJR068W	1	0.0960557	0.0472261	0.111709
YJR072C	1	0.0654541	0.0209464	0.0353612
YJR076C	1	0.0464731	0.0187885	0.0686894
YJR093C	1	0.0230761	0.0106633	0.0964496
YJR112W	1	-0.0427763	0.0265149	0.181979
YJR141W	1	0.0488487	0.0152703	0.0329339
YKL012W	1	0.0557772	0.0268341	0.106191
YKL014C	1	-0.00165315	0.015825	0.921829
YKL019W	1	0.0784403	0.0638323	0.286479
YKL021C	1	-0.014082	0.018395	0.486627
YKL022C	1	-0.0614915	0.0174952	0.024566
YKL028W	1	0.0250451	0.0130056	0.126436
YKL033W	1	-0.0110525	0.0229326	0.655021
YKL035W	1	-0.0856094	0.0153001	0.00500713
YKL042W	1	-0.0109907	0.0201474	0.614395
YKL045W	1	-0.0377525	0.0207018	0.142275
YKL049C	1	0.0252024	0.0328321	0.485521
YKL052C	1	0.0695495	0.0333599	0.105446
YKL059C	1	0.00107436	0.0377428	0.978655
YKL060C	1	-0.0589883	0.0617201	0.393327
YKL083W	1	0.370301	0.02893	0.000214714
YKL125W	1	-0.0201486	0.054213	0.728998
YKL165C	1	-0.0624543	0.0237594	0.0582709
YKL173W	1	-0.206595	0.0127629	8.52108e-05
YKL189W	1	0.0152862	0.0292701	0.629086
YKR008W	1	-0.00784144	0.0251746	0.770993
YKR037C	1	0.389552	0.0361895	0.000422315
YKR079C	1	-0.0847015	0.0174267	0.00827671
YKR083C	1	0.0328506	0.0181941	0.145296
YLL003W	1	-0.00827508	0.0164894	0.642142
YLL008W	1	0.0997928	0.0348202	0.0456549
YLL011W	1	0.082405	0.0317875	0.0605325
YLL034C	1	-0.0787547	0.023095	0.0270265
YLL035W	1	0.0116205	0.031645	0.732062
YLL037W	1	-0.0110661	0.0188078	0.587896
YLR002C	1	0.202795	0.036364	0.00506769
YLR008C	1	0.0144018	0.024369	0.586308
YLR076C	1	-0.00511528	0.024476	0.844666
YLR103C	1	0.172643	0.0333734	0.00663795
YLR106C	1	-0.0495313	0.0269662	0.140118
YLR116W	1	-0.142208	0.039612	0.0229615
YLR129W	1	0.0539191	0.0208833	0.0612031
YLR140W	1	-0.228162	0.0872828	0.0591674
YLR153C	1	-0.0873895	0.0334082	0.0590586
YLR163C	1	-0.0559412	0.0297294	0.133023
YLR175W	1	0.05085	0.0308378	0.174504
YLR198C	1	0.123438	0.324191	0.722741
YLR215C	1	0.00828386	0.0341049	0.820035
YLR230W	1	-0.0686588	0.0314942	0.0947394
YLR259C	1	-0.000398542	0.0205766	0.985475
YLR272C	1	0.0376249	0.0441241	0.441872
YLR276C	1	0.018927	0.0506398	0.727552
YLR277C	1	-0.0853352	0.0223636	0.0188459
YLR298C	1	0.0257081	0.0320997	0.46807
YLR317W	1	-0.397734	0.0580046	0.00236826
YLR336C	1	-0.0152652	0.023509	0.551523
YLR339C	1	-0.0302182	0.0328292	0.409418
YLR379W	1	0.0984403	0.0254643	0.0180576
YLR430W	1	-0.0348473	0.0241228	0.222082
YLR458W	1	-0.0772703	0.0330586	0.0796066
YML015C	1	0.0503099	0.0252324	0.116933
YML046W	1	0.185255	0.0315715	0.00421225
YML049C	1	0.0245247	0.0216516	0.320636
YML091C	1	0.0930398	0.0513584	0.144282
YML092C	1	0.191005	0.0263076	0.00191107
YML093W	1	0.0488204	0.026807	0.142681
YML098W	1	-0.0363745	0.115208	0.767996
YML114C	1	-0.0179822	0.0217552	0.454934
YMR001C	1	-0.0183046	0.0211572	0.435748
YMR005W	1	-0.118513	0.0374741	0.0341013
YMR043W	1	0.044712	0.0537661	0.452396
YMR059W	1	-0.0166572	0.0444171	0.726685
YMR061W	1	0.083986	0.0210578	0.0162873
YMR076C	1	-0.00405982	0.0261109	0.883971
YMR113W	1	0.0268725	0.0253835	0.34945
YMR146C	1	0.00341499	0.0156091	0.837529
YMR197C	1	0.0154979	0.0187836	0.45569
YMR203W	1	0.124677	0.0206574	0.00379948
YMR218C	1	-0.0456719	0.0175069	0.059495
YMR227C	1	0.175202	0.0306343	0.00462508
YMR239C	1	-0.123258	0.0255805	0.00853274
YMR270C	1	0.010346	0.00913168	0.320529
YMR277W	1	0.173786	0.0384726	0.0106817
YMR281W	1	0.128649	0.0497175	0.0608375
YNL007C	1	0.115702	0.035291	0.0305436
YNL026W	1	-0.0820125	0.0299583	0.0520362
YNL039W	1	0.0544468	0.0287945	0.131617
YNL062C	1	-0.095059	0.0194543	0.00812386
YNL088W	1	0.13072	0.0251447	0.00652184
YNL114C	1	-0.000420928	0.0593247	0.994679
YNL132W	1	-0.0412248	0.0203613	0.112896
YNL137C	1	-0.00909958	0.0160248	0.600497
YNL161W	1	0.00697818	0.0247134	0.791672
YNL163C	1	0.135564	0.0234567	0.00445217
YNL188W	1	0.108267	0.0223022	0.00831198
YNL189W	1	0.0184713	0.0228838	0.464824
YNL221C	1	-0.00603445	0.0246177	0.818421
YNL251C	1	-0.318104	0.0479326	0.00267524
YNL261W	1	0.0475669	0.130928	0.734762
YNL267W	1	-0.0629832	0.132558	0.659471
YNL272C	1	-0.282362	0.089757	0.0346519
YNL306W	1	-0.039453	0.0357148	0.33128
YNR016C	1	-0.0279675	0.0194666	0.224163
YNR035C	1	0.0942772	0.0154513	0.00365055
YNR038W	1	-0.0384008	0.0272109	0.231014
YNR043W	1	-0.211925	0.0246058	0.000998876
YNR053C	1	0.108519	0.0337027	0.0322842
YNR054C	1	-0.0081124	0.0258502	0.76934
YOL010W	1	0.00638619	0.0279284	0.830346
YOL026C	1	-0.00162999	0.0238098	0.948706
YOL123W	1	0.117203	0.0205273	0.00465307
YOL134C	1	-0.0516359	0.0273992	0.132578
YOL149W	1	0.00971065	0.03071	0.76766
YOR020C	1	0.027022	0.0261643	0.360057
YOR046C	1	0.000277583	0.012986	0.98397
YOR056C	1	-0.0326583	0.038033	0.438927
YOR057W	1	-0.0791584	0.0472533	0.169207
YOR074C	1	0.145162	0.0337599	0.0126471
YOR075W	1	0.0282228	0.0204771	0.240194
YOR098C	1	0.0284205	0.0349587	0.46185
YOR116C	1	-0.0629011	0.0329534	0.128926
YOR145C	1	0.0779097	0.0222369	0.0248147
YOR151C	1	-0.0142056	0.0190514	0.497314
YOR168W	1	-0.0211698	0.0315288	0.538721
YOR176W	1	0.179532	0.031972	0.00494312
YOR194C	1	0.0101683	0.0243431	0.697608
YOR206W	1	0.0751486	0.031251	0.07398
YOR218C	1	-0.553457	0.0829219	0.00261905
YOR224C	1	0.00211021	0.0186972	0.915577
YOR232W	1	-0.0159144	0.025873	0.57176
YOR236W	1	-0.0175739	0.0193972	0.416174
YOR244W	1	-0.0510042	0.0223855	0.0849318
YOR257W	1	0.0230448	0.0246859	0.403398
YOR260W	1	0.0337511	0.01425	0.0769466
YOR262W	1	0.0838629	0.0301603	0.0497893
YOR281C	1	0.0318276	0.0304961	0.355562
YOR336W	1	-0.064215	0.0242329	0.056987
YOR341W	1	0.00845347	0.0189927	0.679278
YOR361C	1	-0.0846204	0.0316712	0.0556993
YOR373W	1	0.0560099	0.0253126	0.0913479
YPL010W	1	-0.0037609	0.0242764	0.884387
YPL011C	1	0.263183	0.0338146	0.00146959
YPL016W	1	0.13877	0.0235396	0.00414119
YPL028W	1	-0.0380102	0.0219499	0.158372
YPL043W	1	-0.0205092	0.0207647	0.379215
YPL076W	1	0.143818	0.0379762	0.0193181
YPL122C	1	-0.0929487	0.0384357	0.0728979
YPL124W	1	-0.0740065	0.0156346	0.00908061
YPL151C	1	-0.00827931	0.0672821	0.908
YPL169C	1	-0.0245386	0.0397816	0.570723
YPL175W	1	0.00482846	0.0204405	0.824865
YPL228W	1	-0.0189432	0.0746239	0.812127
YPL233W	1	-0.00131365	0.0264824	0.962815
YPL235W	1	0.101339	0.0166292	0.0036671
YPL238C	1	-0.015581	0.135466	0.913974
YPL242C	1	-0.0428279	0.0204833	0.104728
YPL252C	1	0.0218936	0.0178056	0.28623
YPR025C	1	-0.0834301	0.0649976	0.2686
YPR034W	1	0.0305285	0.0293642	0.357214
YPR035W	1	0.0917287	0.0980088	0.402299
YPR041W	1	-0.0223922	0.0169695	0.257442
YPR086W	1	0.0203957	0.0346584	0.587835
YPR104C	1	-0.0450207	0.082391	0.613822
YPR112C	1	0.0660811	0.0978426	0.536463
YPR142C	1	0.0701731	0.101947	0.529086
YPR161C	1	-0.0080743	0.0128711	0.564478
YPR178W	1	0.0494453	0.0240979	0.10946
YPR183W	1	0.0156703	0.0916869	0.872591
YPR186C	1	0.13846	0.115652	0.29732
ypt1-3	1	0.0970871	0.297163	0.760266
yrb1-51	1	-0.120648	0.338784	0.739739
ytm1-1	1	0.173984	0.30652	0.60064
zpr1-1	1	0.109563	0.186299	0.588063
YER048W-A	2	-0.0257656	0.0147427	0.155436
YHR005C-A	2	-0.126185	0.0227837	0.00519595
YKL078W	2	-0.0812578	0.0575598	0.230882
YKL082C	2	0.0392616	0.0292735	0.250946
YKL088W	2	-0.0506373	0.0508374	0.375594
YKL095W	2	-0.113215	0.0328478	0.0261341
YKL108W	2	-0.0698334	0.0778002	0.420142
YKL112W	2	-0.0284843	0.0388837	0.504445
YKL122C	2	-0.0540295	0.0417028	0.264827
YKL141W	2	-0.185485	0.0264392	0.00217402
YKL144C	2	0.414045	0.0213513	4.16869e-05
YKL145W	2	0.0114996	0.0540486	0.841914
YKL154W	2	0.074252	0.0715111	0.357759
YKL182W	2	0.0758017	0.0630909	0.295842
YKL186C	2	-0.140702	0.0877033	0.183917
YKL192C	2	0.377674	0.0323331	0.000307145
YKL193C	2	-0.0119747	0.0206619	0.59329
YKL195W	2	-0.0143175	0.0333217	0.689567
YKL203C	2	0.0249376	0.0298273	0.450154
YKL210W	2	-0.123703	0.0258346	0.00872252
YKR002W	2	0.0390379	0.0200613	0.123533
YKR004C	2	0.0159573	0.023442	0.533417
YKR022C	2	0.0582857	0.028836	0.113333
YKR025W	2	-0.0208257	0.0265442	0.476567
YKR038C	2	0.117878	0.0364386	0.0318255
YKR062W	2	-0.0634318	0.0469303	0.247877
YKR063C	2	0.309108	0.0551547	0.00497804
YKR068C	2	0.144395	0.0614338	0.0784792
YKR071C	2	0.0887434	0.0314439	0.0477176
YKR081C	2	0.119065	0.0259191	0.0100785
YLL004W	2	0.0311821	0.0188726	0.17383
YLL031C	2	-0.0267402	0.0366589	0.506155
YLL050C	2	-0.00297194	0.0158792	0.860646
YLR005W	2	-0.0128587	0.0314432	0.703526
YLR007W	2	0.0308105	0.0216254	0.227354
YLR009W	2	0.061878	0.025497	0.0722244
YLR010C	2	0.0645384	0.0205456	0.0348068
YLR022C	2	0.0620642	0.0412113	0.206531
YLR026C	2	-0.000852992	0.0296576	0.978433
YLR033W	2	0.054019	0.0309027	0.155372
YLR066W	2	-0.191764	0.107418	0.148777
YLR071C	2	0.147138	0.031676	0.009697
YLR078C	2	-0.165949	0.0507809	0.0308489
YLR086W	2	-0.0162971	0.0255315	0.557983
YLR088W	2	-0.0278342	0.0447823	0.567912
YLR105C	2	-0.0107313	0.0318345	0.752989
YLR115W	2	0.0379234	0.0305384	0.28214
YLR117C	2	-0.00142381	0.0189244	0.943639
YLR127C	2	-0.015374	0.017729	0.434775
YLR132C	2	0.00490438	0.0304568	0.879877
YLR141W	2	-0.0121718	0.0391409	0.771353
YLR145W	2	-0.0377703	0.0241343	0.192633
YLR166C	2	0.031294	0.0258403	0.292532
YLR167W	2	0.0139893	0.0450664	0.771747
YLR195C	2	0.0555818	0.0246456	0.087138
YLR196W	2	0.0223742	0.021439	0.355579
YLR197W	2	0.0996177	0.0445862	0.0891869
YLR212C	2	0.0464767	0.0133676	0.0254257
YLR222C	2	-0.0322077	0.0268035	0.295787
YLR223C	2	0.0924297	0.0242683	0.018962
YLR229C	2	-0.322964	0.0363997	0.000891278
YLR243W	2	-0.193075	0.0332234	0.00436328
YLR249W	2	0.0557844	0.0465444	0.296866
YLR274W	2	0.00911286	0.0300159	0.776568
YLR291C	2	-0.0272656	0.0231674	0.304488
YLR305C	2	-0.0437425	0.0261977	0.170299
YLR310C	2	-0.0490539	0.0261316	0.133716
YLR314C	2	0.0570443	0.0365672	0.193778
YLR316C	2	0.019307	0.0208181	0.406205
YLR321C	2	-0.373375	0.0461978	0.00127346
YLR323C	2	-0.068417	0.018454	0.0207005
YLR347C	2	0.0672107	0.0193837	0.0256448
YLR355C	2	0.086966	0.0190517	0.0103017
YLR359W	2	-0.0746766	0.0342972	0.0950273
YLR378C	2	-0.255633	0.0967497	0.0574476
YLR397C	2	-0.0395434	0.0322808	0.287783
YLR409C	2	0.0253421	0.0255729	0.377793
YLR424W	2	-0.0554417	0.0199874	0.0501339
YLR438C-A	2	0.0538748	0.0235864	0.0843997
YLR440C	2	0.00551169	0.0169424	0.761244
YLR457C	2	0.0602822	0.0220632	0.0523214
YML010W	2	-0.0546235	0.0221289	0.0690633
YML023C	2	0.117034	0.0167134	0.0021893
YML025C	2	-0.0144678	0.0149246	0.387242
YML031W	2	-0.000420915	0.0169986	0.981431
YML043C	2	0.0122084	0.0205222	0.583937
YML064C	2	0.029356	0.026648	0.332456
YML065W	2	-0.0619466	0.0204369	0.038738
YML069W	2	0.0627883	0.0267659	0.0788736
YML077W	2	-0.0139115	0.0178766	0.479916
YML125C	2	-0.00613002	0.0471312	0.902795
YML126C	2	0.10407	0.0189723	0.00537967
YMR013C	2	0.247875	0.0262445	0.000700794
YMR028W	2	0.0600012	0.0256307	0.079293
YMR047C	2	-0.125426	0.0672234	0.135486
YMR049C	2	-0.0788643	0.0194085	0.015306
YMR079W	2	-0.0285224	0.0202786	0.232301
YMR093W	2	-0.0271403	0.0403013	0.537579
YMR094W	2	0.0765825	0.0419208	0.141747
YMR117C	2	-0.0511394	0.0210036	0.0716095
YMR128W	2	0.0869788	0.0416053	0.104763
YMR131C	2	-0.0405056	0.0144745	0.0488905
YMR134W	2	0.106524	0.0246963	0.0125131
YMR149W	2	0.136637	0.0162117	0.00108518
YMR168C	2	0.0257648	0.0159491	0.181519
YMR185W	2	0.0204716	0.0179089	0.316767
YMR200W	2	-0.0175429	0.0136083	0.26685
YMR208W	2	0.0522848	0.0484942	0.34164
YMR211W	2	-0.0133656	0.0319899	0.697541
YMR213W	2	-0.060359	0.0595531	0.36813
YMR220W	2	0.0395155	0.0253996	0.194748
YMR229C	2	-0.0347771	0.0739621	0.662702
YMR235C	2	0.00737791	0.0530342	0.896081
YMR236W	2	0.0935279	0.0217507	0.0126457
YMR240C	2	-0.00374623	0.0233221	0.88017
YMR260C	2	-0.0946467	0.0272152	0.0254047
YMR268C	2	-0.0231707	0.0338463	0.531212
YMR288W	2	-0.0590896	0.0288336	0.109774
YMR290C	2	0.0847836	0.0413533	0.109662
YMR298W	2	0.196363	0.0352583	0.00509257
YMR301C	2	0.0962136	0.0558051	0.159782
YMR308C	2	0.0153677	0.0434079	0.741191
YMR309C	2	0.000914174	0.0405452	0.983092
YMR314W	2	0.114698	0.0251544	0.0103407
YNL002C	2	0.041016	0.0323442	0.273543
YNL006W	2	-0.00606503	0.0264363	0.829796
YNL038W	2	-0.157868	0.0391932	0.0157604
YNL061W	2	-0.0451675	0.0206993	0.0945246
YNL075W	2	-0.0189375	0.0318146	0.58372
YNL102W	2	-0.0746639	0.0189457	0.0169465
YNL103W	2	0.00285976	0.027691	0.922716
YNL110C	2	-0.00933887	0.0288928	0.762717
YNL112W	2	0.0080017	0.0324481	0.817356
YNL113W	2	-0.0163007	0.0424423	0.720471
YNL124W	2	0.0748992	0.0273737	0.0521105
YNL131W	2	-0.0932838	0.0253812	0.0212915
YNL151C	2	0.00575991	0.0354022	0.878644
YNL158W	2	0.0851254	0.0309314	0.0512652
YNL162W	2	0.113123	0.0392053	0.0447688
YNL172W	2	-0.113407	0.0333289	0.0272107
YNL181W	2	0.0351176	0.0251789	0.235564
YNL182C	2	0.00781118	0.0323105	0.820859
YNL207W	2	-0.0166716	0.0197239	0.445567
YNL216W	2	-0.106308	0.022291	0.00884582
YNL222W	2	0.00577606	0.0284735	0.849148
YNL232W	2	0.0518198	0.0456827	0.320021
YNL240C	2	-0.0946674	0.0409359	0.0818005
YNL244C	2	-0.103782	0.105797	0.382156
YNL245C	2	0.0461375	0.0587858	0.476424
YNL247W	2	-0.0789721	0.0545065	0.220962
YNL256W	2	-0.0764733	0.0271851	0.0481668
YNL258C	2	-0.16879	0.0470245	0.022974
YNL260C	2	-0.410039	0.054067	0.00162123
YNL262W	2	-0.216843	0.0562019	0.0181739
YNL263C	2	-0.190294	0.0822121	0.0816126
YNL282W	2	0.0246443	0.0295182	0.450745
YNL287W	2	0.0501986	0.0408981	0.286965
YNL290W	2	0.11719	0.0455959	0.0619665
YNL308C	2	0.13257	0.0480951	0.0510369
YNL310C	2	0.084116	0.0250618	0.0284009
YNL312W	2	-0.000106962	0.0196434	0.995916
YNL313C	2	-0.0192347	0.0148306	0.264399
YNL317W	2	-0.0234165	0.152557	0.885442
YNR003C	2	-0.090803	0.0214364	0.0133068
YNR011C	2	-0.0624977	0.0221878	0.0479857
YNR017W	2	-0.0805185	0.0189024	0.0130568
YNR026C	2	0.00507299	0.0181384	0.793588
YNR046W	2	-0.0339922	0.0246902	0.240624
YOL005C	2	0.0864669	0.0185346	0.00955273
YOL021C	2	0.00798386	0.0508121	0.882758
YOL022C	2	-0.0347998	0.0314661	0.330788
YOL034W	2	-0.0200065	0.0263983	0.490724
YOL038W	2	0.167247	0.0390719	0.0128427
YOL066C	2	0.0248551	0.0145975	0.163836
YOL069W	2	0.0599144	0.0234422	0.0629151
YOL077C	2	0.0718296	0.0875092	0.457847
YOL078W	2	0.000474463	0.015688	0.977322
YOL094C	2	-0.627331	0.0269389	2.0154e-05
YOL097C	2	-0.102656	0.0203959	0.00731711
YOL102C	2	0.141334	0.0180375	0.0014326
YOL130W	2	0.0285393	0.0284428	0.372446
YOL133W	2	-0.00919975	0.0452613	0.848854
YOL135C	2	-0.0128964	0.0212256	0.576267
YOL139C	2	-0.212126	0.0440288	0.00853608
YOL144W	2	-0.0216329	0.028924	0.496082
YOL146W	2	0.00324312	0.0151048	0.840497
YOR004W	2	-0.0014092	0.015981	0.933972
YOR048C	2	0.0583907	0.0226369	0.0613629
YOR060C	2	-0.0470707	0.0391439	0.295482
YOR077W	2	-0.0514608	0.0120892	0.0130872
YOR095C	2	0.0191468	0.0228205	0.448675
YOR103C	2	0.016371	0.021598	0.490662
YOR110W	2	-0.0112757	0.0305734	0.730963
YOR117W	2	-0.131728	0.0563643	0.0796325
YOR119C	2	0.0230556	0.041322	0.606629
YOR122C	2	0.0300708	0.0294932	0.365574
YOR148C	2	-0.0207778	0.0214956	0.388479
YOR149C	2	-0.0331894	0.0207209	0.184472
YOR157C	2	0.197373	0.0229899	0.00101124
YOR159C	2	0.000558708	0.0171248	0.975536
YOR160W	2	0.00991031	0.0328531	0.777948
YOR174W	2	0.050656	0.0250038	0.112734
YOR181W	2	-0.0743238	0.0262384	0.0472187
YOR204W	2	0.00562971	0.0300577	0.860545
YOR207C	2	0.119789	0.0380397	0.0345451
YOR217W	2	0.16718	0.0359396	0.00964913
YOR249C	2	-0.00209918	0.0334303	0.952944
YOR254C	2	0.0688706	0.0216387	0.0334472
YOR256C	2	-0.0768422	0.0426684	0.146083
YOR261C	2	0.0348223	0.0242729	0.224712
YOR272W	2	0.0332413	0.024155	0.240789
YOR278W	2	0.0235779	0.0247742	0.395134
YOR287C	2	0.032296	0.0254224	0.272814
YOR294W	2	0.0604627	0.0345534	0.155046
YOR310C	2	0.0399739	0.0282336	0.22976
YOR319W	2	-0.0504793	0.0319184	0.188921
YOR326W	2	-0.0211376	0.0244456	0.435989
YOR329C	2	0.11924	0.0290403	0.0147803
YOR335C	2	-0.0567178	0.0373893	0.203876
YOR340C	2	-0.230468	0.0233106	0.000587318
YOR353C	2	0.147752	0.0287981	0.00683556
YOR370C	2	0.0121533	0.016338	0.498278
YPL012W	2	0.123748	0.0195379	0.00318104
YPL020C	2	-0.020181	0.0242398	0.451917
YPL063W	2	-0.016808	0.0228931	0.503545
YPL075W	2	0.0109704	0.02479	0.680981
YPL083C	2	-0.0495788	0.0285065	0.156983
YPL085W	2	-0.0801261	0.0287521	0.0494737
YPL093W	2	0.0133357	0.0162527	0.458001
YPL094C	2	0.00557818	0.0239096	0.826979
YPL117C	2	0.0250192	0.0138707	0.145604
YPL128C	2	-0.0619621	0.0151803	0.0150768
YPL143W	2	-0.1935	0.102191	0.131216
YPL146C	2	0.0904919	0.0243889	0.0206472
YPL160W	2	-0.0449741	0.0184485	0.0713756
YPL209C	2	-0.00441865	0.0245755	0.866051
YPL210C	2	0.0927768	0.0433278	0.0989456
YPL218W	2	0.0287178	0.0254867	0.322858
YPL231W	2	0.0392383	0.023743	0.173751
YPL243W	2	-0.00711238	0.0305711	0.827452
YPL255W	2	0.0632105	0.0222917	0.0470768
YPL266W	2	0.0469263	0.0203581	0.0824802
YPR016C	2	-0.0820422	0.0323723	0.0643672
YPR033C	2	0.130966	0.0257083	0.00701046
YPR048W	2	0.00412406	0.023029	0.866579
YPR056W	2	-0.0521897	0.0166802	0.0352249
YPR082C	2	0.060909	0.0200446	0.0384519
YPR085C	2	0.00490194	0.0234731	0.844783
YPR088C	2	-0.0227904	0.014556	0.192476
YPR103W	2	0.135513	0.013969	0.00063202
YPR105C	2	0.0835735	0.0200638	0.0140835
YPR107C	2	0.0544062	0.0204273	0.0561908
YPR108W	2	0.12897	0.0151878	0.00105451
YPR110C	2	-0.24244	0.0202296	0.000277834
YPR113W	2	-0.0391878	0.0154826	0.0645904
YPR133C	2	-0.0207318	0.0191784	0.34052
YPR137W	2	-0.0442357	0.0210262	0.103205
YPR143W	2	-0.102072	0.0265735	0.0184422
YPR144C	2	-0.490688	0.0628876	0.00145569
YPR168W	2	0.00601291	0.0271611	0.835639
YPR169W	2	-0.0226918	0.0204509	0.329394
YPR175W	2	-0.050405	0.0188654	0.0556999
YPR176C	2	-0.486548	0.0189723	1.37321e-05
YPR180W	2	-0.00746686	0.0645392	0.91347
YPR190C	2	0.0449709	0.0190199	0.07729
control_kanmx	16	NA	NA	NA
Blank	1157	NA	NA	NA
